# Supplementary material for: Exploring Free Will Beliefs and Attitudes Towards Punishment in Norway, Sweden and the United Kingdom
Source: Behav Sci (Basel). 2026 May 30;16(6):868. doi: 10.3390/bs16060868 (PMC13296269; doi:10.3390/bs16060868)
Supplement: Supplementary file 1 [file behavsci-16-00868-s001.zip]

Archive with 1 entries (1 files):
- behavsci-4321827-supplementary.pdf
